# Supplementary material for: Human 45,X Fibroblast Transcriptome Reveals Distinct Differentially Expressed Genes Including Long Noncoding RNAs Potentially Associated with the Pathophysiology of Turner Syndrome
Source: PLoS One. 2014 Jun 16;9(6):e100076. doi: 10.1371/journal.pone.0100076 (PMC4059722; doi:10.1371/journal.pone.0100076)
Supplement: Table S1 — List of differentially expressed genes between 45,X and 46,XX human fibroblast cells at q<0.05. (XLSX) [file pone.0100076.s001.xlsx]

## Sheet: DE genes 
Gene symbol	location	XX_FPKM	XO_FPKM	Fold change in 45,XO	Fold change in 46,XX	P value	q value	Significant Y/N
AJAP1	chr1:4714728-4847391	12.5667	2.15727	0.171666	5.82528	0.00015	0.0228319	yes
NTNG1	chr1:107682628-108026080	3.84854	20.7921	5.40259	0.185096	0.0004	0.0493379	yes
SLC6A17	chr1:110693107-110744824	7.71345	0.89569	0.116121	8.61174	5e-05	0.00929091	yes
LAMTOR5-AS1	chr1:110905469-110974982	0.685791	0	0	#DIV/0!	0.0001	0.0162591	yes
ECM1	chr1:150480537-150486265	90.7852	28.9145	0.318494	3.13978	0.0001	0.0162591	yes
IFI6	chr1:27992571-27998729	13.7294	106.536	7.7597	0.128871	5e-05	0.00929091	yes
ZRANB2-AS2	chr1:71547006-72748417	0.659898	0	0	#DIV/0!	5e-05	0.00929091	yes
ACTBP12	chr1:92683496-92711370	1.51359	0	0	#DIV/0!	0.0002	0.0277825	yes
RP11-215N21.1	chr10:109517590-109871360	0.783563	0	0	#DIV/0!	0.00015	0.0228319	yes
-	chr10:110154462-110209864	1.55525	0	0	#DIV/0!	0.0002	0.0277825	yes
CPXM2	chr10:125465722-125699783	7.05202	22.7426	3.22498	0.31008	0.0003	0.0386703	yes
MKX	chr10:27961802-28056723	0.631352	9.46482	14.9914	0.0667051	5e-05	0.00929091	yes
UNC5B	chr10:72972326-73062621	6.19512	24.364	3.93277	0.254274	5e-05	0.00929091	yes
PLAU	chr10:75668934-75682535	78.6241	7.96879	0.101353	9.8665	5e-05	0.00929091	yes
GRIA4	chr11:105480720-105852819	0.771029	0	0	#DIV/0!	0.0001	0.0162591	yes
CRYAB	chr11:111779288-111797596	301.472	56.1864	0.186374	5.36557	5e-05	0.00929091	yes
OAF	chr11:120081474-120101041	61.9371	14.5789	0.235382	4.24841	5e-05	0.00929091	yes
PKNOX2	chr11:125034582-125303285	0.791912	0	0	#DIV/0!	5e-05	0.00929091	yes
IGF2,INS,INS-IGF2	chr11:2150341-2182571	4.14699	0.0738676	0.0178123	56.1409	5e-05	0.00929091	yes
MPPED2	chr11:30406039-30652055	0	0.844642	#DIV/0!	0	5e-05	0.00929091	yes
TSGA10IP	chr11:65712915-65727434	0.981688	0	0	#DIV/0!	5e-05	0.00929091	yes
RP11-742N3.1	chr11:81590892-82429124	166.78	32.8658	0.197061	5.07458	0.0001	0.0162591	yes
CTSC	chr11:88026759-88070955	79.4288	18.2561	0.229842	4.35081	0.00025	0.0337453	yes
OAS3	chr12:113344581-113455556	0.840216	14.171	16.8659	0.0592912	5e-05	0.00929091	yes
SOX5	chr12:23682439-24103966	1.50834	0	0	#DIV/0!	5e-05	0.00929091	yes
TMTC1	chr12:29653772-29937692	6.16236	0.12271	0.0199128	50.2189	0.0001	0.0162591	yes
KRT7	chr12:52626303-52702947	17.6401	107.4	6.0884	0.164247	5e-05	0.00929091	yes
CD9	chr12:6308880-6347425	117.152	32.3761	0.27636	3.61847	5e-05	0.00929091	yes
C1R,C1RL	chr12:7187512-7275097	43.3324	141.703	3.27014	0.305797	0.0001	0.0162591	yes
SLC2A14	chr12:7965107-8052674	0.0827098	1.98183	23.9612	0.0417341	0.0003	0.0386703	yes
EFNB2	chr13:107142078-107187462	8.04851	31.402	3.90159	0.256306	0.0002	0.0277825	yes
MEDAG	chr13:31443239-31551760	91.889	31.0094	0.337466	2.96326	0.00015	0.0228319	yes
POSTN	chr13:38136719-38172981	78.3418	273.13	3.48639	0.28683	0.00035	0.0439281	yes
PGF	chr14:75408536-75422487	30.5006	3.17909	0.10423	9.59413	5e-05	0.00929091	yes
-	chr16:31934035-31935040	1.65597	0	0	#DIV/0!	0.0002	0.0277825	yes
GPR56	chr16:57644563-57698944	5.41324	1.34077	0.247683	4.03741	0.0002	0.0277825	yes
NDRG4	chr16:58496749-58547532	1.02335	3.51612	3.43589	0.291045	0.0003	0.0386703	yes
MFAP4	chr17:19240866-19290553	15.5066	88.5352	5.70952	0.175146	5e-05	0.00929091	yes
MYO1D	chr17:30819539-31205655	31.7697	6.63624	0.208886	4.7873	5e-05	0.00929091	yes
KRT34	chr17:39533901-39538655	4.0039	21.3045	5.32094	0.187937	5e-05	0.00929091	yes
KRT19	chr17:39679868-39686385	19.8543	229.671	11.5678	0.0864467	5e-05	0.00929091	yes
TBX2	chr17:58754813-59488916	30.5417	6.53857	0.214087	4.67101	5e-05	0.00929091	yes
XAF1	chr17:6658765-6678966	0.880187	9.72971	11.0541	0.0904638	5e-05	0.00929091	yes
CYGB	chr17:74523437-74553765	10.3943	0.514064	0.0494563	20.2199	0.00015	0.0228319	yes
NPTX1	chr17:78440639-78451643	13.9568	1.05658	0.0757036	13.2094	5e-05	0.00929091	yes
PIK3R6	chr17:8706040-8770994	1.31255	0	0	#DIV/0!	5e-05	0.00929091	yes
SERPINB10,SERPINB2	chr18:61538925-61609601	160.974	38.7034	0.240433	4.15917	5e-05	0.00929091	yes
CNN1	chr19:11649531-11661140	17.6339	71.3277	4.04492	0.247224	5e-05	0.00929091	yes
BST2	chr19:17513747-17516457	0	1.27837	#DIV/0!	0	0.0001	0.0162591	yes
IL1RN	chr2:113864790-113891593	13.39	0.229961	0.0171741	58.2273	0.0004	0.0493379	yes
LYPD1	chr2:133174146-133429152	34.2748	9.40651	0.274444	3.64373	0.00035	0.0439281	yes
KYNU	chr2:143635066-143799890	0.797663	0	0	#DIV/0!	5e-05	0.00929091	yes
SP9	chr2:175199673-175203220	0	1.35295	#DIV/0!	0	5e-05	0.00929091	yes
DES	chr2:220283098-220291461	0.484453	11.8938	24.551	0.0407316	5e-05	0.00929091	yes
GALNT14	chr2:31133332-31378068	1.31402	0.205721	0.156558	6.38739	0.0002	0.0277825	yes
VIT	chr2:36923832-37041935	1.47035	0	0	#DIV/0!	5e-05	0.00929091	yes
ACTG2	chr2:74119440-74146992	54.0183	2.79366	0.0517169	19.336	5e-05	0.00929091	yes
TLX2	chr2:74740589-74744769	0.97436	0	0	#DIV/0!	5e-05	0.00929091	yes
GPAT2	chr2:96676298-96705199	0.32922	4.78527	14.5352	0.0687986	0.0001	0.0162591	yes
THBD	chr20:23026269-23030378	42.0679	7.98922	0.189912	5.26558	5e-05	0.00929091	yes
MIR663A,RP3-410C9.1	chr20:26167555-26232162	716.451	0	0	#DIV/0!	5e-05	0.00929091	yes
TRIB3	chr20:361260-378225	4.59816	22.3605	4.86292	0.205638	0.0001	0.0162591	yes
BMP2	chr20:6748310-6760927	14.1684	2.11714	0.149427	6.69224	0.0002	0.0277825	yes
RSPO4	chr20:939094-982907	1.74704	0	0	#DIV/0!	5e-05	0.00929091	yes
AP000688.8	chr21:37377635-37379899	1.85412	0	0	#DIV/0!	0.0002	0.0277825	yes
ERG	chr21:39751948-40033704	9.38852	0.46239	0.0492506	20.3043	5e-05	0.00929091	yes
MX1	chr21:42792230-42831141	0.971298	20.1896	20.7862	0.0481088	5e-05	0.00929091	yes
CBS	chr21:44473272-44497053	9.1504	31.2992	3.42053	0.292353	0.00015	0.0228319	yes
GSTT1	chr22:24376132-24384680	3.81529	0	0	#DIV/0!	5e-05	0.00929091	yes
RASD2	chr22:35936914-35950048	41.4591	8.03914	0.193905	5.15716	5e-05	0.00929091	yes
CSF2RB	chr22:37309669-37336491	2.11458	0	0	#DIV/0!	5e-05	0.00929091	yes
ZIC4	chr3:147103832-147228080	0.630363	0	0	#DIV/0!	5e-05	0.00929091	yes
TM4SF1	chr3:149086808-149104370	224.738	22.12	0.0984257	10.1599	5e-05	0.00929091	yes
MME	chr3:154741912-154901497	10.7754	65.9296	6.11853	0.163438	5e-05	0.00929091	yes
CLDN11	chr3:170136652-170578169	9.44926	180.226	19.073	0.0524301	5e-05	0.00929091	yes
LEPREL1	chr3:189674514-189862635	59.1482	16.1619	0.273244	3.65973	0.0003	0.0386703	yes
LRRC15	chr3:194075975-194090472	54.0731	17.7337	0.327958	3.04917	0.00025	0.0337453	yes
-	chr3:67224541-67227683	1.34521	0	0	#DIV/0!	0.0002	0.0277825	yes
ROBO2	chr3:75955845-77699115	0.920045	0	0	#DIV/0!	5e-05	0.00929091	yes
LMCD1	chr3:7994491-8653610	17.6166	65.9694	3.74473	0.267042	0.00015	0.0228319	yes
SPON2	chr4:1160719-1202750	20.181	66.5457	3.29744	0.303265	5e-05	0.00929091	yes
GABRB1	chr4:46920916-47428461	1.89553	0	0	#DIV/0!	5e-05	0.00929091	yes
IL8	chr4:74606222-74609433	51.4006	213.478	4.15322	0.240777	5e-05	0.00929091	yes
CXCL6	chr4:74702213-74714781	127.174	16.5894	0.130446	7.66598	5e-05	0.00929091	yes
KCNN2	chr5:113696641-114004107	0.770254	0	0	#DIV/0!	5e-05	0.00929091	yes
FBN2	chr5:127593600-128369335	8.49174	79.388	9.34885	0.106965	5e-05	0.00929091	yes
EDIL3	chr5:83236268-83786583	20.3274	75.0823	3.69365	0.270735	5e-05	0.00929091	yes
ENPP1	chr6:132129155-132216295	68.667	3.09598	0.0450869	22.1794	5e-05	0.00929091	yes
MOXD1	chr6:132617193-132722684	72.9309	18.5216	0.253961	3.93761	5e-05	0.00929091	yes
SNHG5,SNORD50A,SNORD50B	chr6:86370709-86388451	308.543	66.8161	0.216554	4.61779	0.0001	0.0162591	yes
LRRC17	chr7:102453307-102715286	21.0184	0.980973	0.0466721	21.4261	5e-05	0.00929091	yes
FAM180A	chr7:135347235-135433850	119.836	13.8556	0.115621	8.64892	5e-05	0.00929091	yes
BMPER	chr7:33944183-34195484	6.47327	35.044	5.41365	0.184718	5e-05	0.00929091	yes
EPDR1,GPR141,NME8	chr7:37723398-38065297	0.342163	2.88184	8.42242	0.118731	0.0003	0.0386703	yes
TFPI2	chr7:93220884-93540577	1205.36	161.34	0.133852	7.47093	5e-05	0.00929091	yes
GNG11	chr7:93551010-93555831	120.839	37.0773	0.306832	3.25911	0.00035	0.0439281	yes
PEG10	chr7:94285636-94299007	9.49738	32.31	3.40199	0.293946	5e-05	0.00929091	yes
TMEM71	chr8:133697252-133772958	0	0.596889	#DIV/0!	0	5e-05	0.00929091	yes
COL22A1	chr8:139600477-139926249	6.84099	0	0	#DIV/0!	5e-05	0.00929091	yes
STC1	chr8:23699427-23712320	159.643	10.7563	0.0673772	14.8418	5e-05	0.00929091	yes
DUSP4	chr8:29190580-29208185	11.4623	2.00494	0.174916	5.71703	0.0001	0.0162591	yes
SFRP1	chr8:41119480-41167016	222.85	46.1279	0.206991	4.83113	5e-05	0.00929091	yes
TBC1D2	chr9:100961310-101018856	41.8314	12.5108	0.299077	3.34362	0.00025	0.0337453	yes
TLR4	chr9:120466581-120479671	1.5504	0	0	#DIV/0!	5e-05	0.00929091	yes
PTGS1	chr9:125132823-125157982	120.065	5.4498	0.0453904	22.0311	5e-05	0.00929091	yes
IL33	chr9:6215580-6257983	57.6394	0.991793	0.0172069	58.1164	5e-05	0.00929091	yes
PSAT1	chr9:80912058-80945010	24.3047	94.953	3.90678	0.255966	5e-05	0.00929091	yes
XIST	chrX:73040485-73072588	20.9437	0	0	#DIV/0!	5e-05	0.00929091	yes
RPS4Y1	chrY:2709526-2800041	64.2339	0	#NAME?	nan	5e-05	0.00929091	yes
ZFY	chrY:2803111-2870667	3.20075	0	#NAME?	nan	5e-05	0.00929091	yes
PRKY,U6	chrY:7142012-7249589	1.64622	0	#NAME?	nan	5e-05	0.00929091	yes
USP9Y	chrY:14774264-14972764	4.78167	0	#NAME?	nan	5e-05	0.00929091	yes
DDX3Y	chrY:15016018-15032390	12.9703	0	#NAME?	nan	5e-05	0.00929091	yes
NLGN4Y	chrY:16634517-16957530	1.96533	0	#NAME?	nan	5e-05	0.00929091	yes
RP11-576C2.1,TXLNG2P	chrY:21729198-21768160	2.52806	0	#NAME?	nan	5e-05	0.00929091	yes
KDM5D	chrY:21865750-21906825	1.23783	0	#NAME?	nan	5e-05	0.00929091	yes

## Sheet: > 5 fold 
Gene symbol	location	XX_FPKM	XO_FPKM	Fold change in 45,XO	Fold change in 46,XX	P value	q value	Significant Y/N
DES	chr2:220283098-220291461	0.484453	11.8938	24.551	0.0407316	5e-05	0.00929091	yes
SLC2A14	chr12:7965107-8052674	0.0827098	1.98183	23.9612	0.0417341	0.0003	0.0386703	yes
MX1	chr21:42792230-42831141	0.971298	20.1896	20.7862	0.0481088	5e-05	0.00929091	yes
CLDN11	chr3:170136652-170578169	9.44926	180.226	19.073	0.0524301	5e-05	0.00929091	yes
OAS3	chr12:113344581-113455556	0.840216	14.171	16.8659	0.0592912	5e-05	0.00929091	yes
MKX	chr10:27961802-28056723	0.631352	9.46482	14.9914	0.0667051	5e-05	0.00929091	yes
GPAT2	chr2:96676298-96705199	0.32922	4.78527	14.5352	0.0687986	0.0001	0.0162591	yes
KRT19	chr17:39679868-39686385	19.8543	229.671	11.5678	0.0864467	5e-05	0.00929091	yes
XAF1	chr17:6658765-6678966	0.880187	9.72971	11.0541	0.0904638	5e-05	0.00929091	yes
FBN2	chr5:127593600-128369335	8.49174	79.388	9.34885	0.106965	5e-05	0.00929091	yes
EPDR1,GPR141,NME8	chr7:37723398-38065297	0.342163	2.88184	8.42242	0.118731	0.0003	0.0386703	yes
IFI6	chr1:27992571-27998729	13.7294	106.536	7.7597	0.128871	5e-05	0.00929091	yes
MME	chr3:154741912-154901497	10.7754	65.9296	6.11853	0.163438	5e-05	0.00929091	yes
KRT7	chr12:52626303-52702947	17.6401	107.4	6.0884	0.164247	5e-05	0.00929091	yes
MFAP4	chr17:19240866-19290553	15.5066	88.5352	5.70952	0.175146	5e-05	0.00929091	yes
BMPER	chr7:33944183-34195484	6.47327	35.044	5.41365	0.184718	5e-05	0.00929091	yes
NTNG1	chr1:107682628-108026080	3.84854	20.7921	5.40259	0.185096	0.0004	0.0493379	yes
KRT34	chr17:39533901-39538655	4.0039	21.3045	5.32094	0.187937	5e-05	0.00929091	yes
RP11-742N3.1	chr11:81590892-82429124	166.78	32.8658	0.197061	5.07458	0.0001	0.0162591	yes
THBD	chr20:23026269-23030378	42.0679	7.98922	0.189912	5.26558	5e-05	0.00929091	yes
CRYAB	chr11:111779288-111797596	301.472	56.1864	0.186374	5.36557	5e-05	0.00929091	yes
DUSP4	chr8:29190580-29208185	11.4623	2.00494	0.174916	5.71703	0.0001	0.0162591	yes
AJAP1	chr1:4714728-4847391	12.5667	2.15727	0.171666	5.82528	0.00015	0.0228319	yes
GALNT14	chr2:31133332-31378068	1.31402	0.205721	0.156558	6.38739	0.0002	0.0277825	yes
BMP2	chr20:6748310-6760927	14.1684	2.11714	0.149427	6.69224	0.0002	0.0277825	yes
TFPI2	chr7:93220884-93540577	1205.36	161.34	0.133852	7.47093	5e-05	0.00929091	yes
CXCL6	chr4:74702213-74714781	127.174	16.5894	0.130446	7.66598	5e-05	0.00929091	yes
SLC6A17	chr1:110693107-110744824	7.71345	0.89569	0.116121	8.61174	5e-05	0.00929091	yes
FAM180A	chr7:135347235-135433850	119.836	13.8556	0.115621	8.64892	5e-05	0.00929091	yes
PGF	chr14:75408536-75422487	30.5006	3.17909	0.10423	9.59413	5e-05	0.00929091	yes
PLAU	chr10:75668934-75682535	78.6241	7.96879	0.101353	9.8665	5e-05	0.00929091	yes
TM4SF1	chr3:149086808-149104370	224.738	22.12	0.0984257	10.1599	5e-05	0.00929091	yes
NPTX1	chr17:78440639-78451643	13.9568	1.05658	0.0757036	13.2094	5e-05	0.00929091	yes
STC1	chr8:23699427-23712320	159.643	10.7563	0.0673772	14.8418	5e-05	0.00929091	yes
ACTG2	chr2:74119440-74146992	54.0183	2.79366	0.0517169	19.336	5e-05	0.00929091	yes
CYGB	chr17:74523437-74553765	10.3943	0.514064	0.0494563	20.2199	0.00015	0.0228319	yes
ERG	chr21:39751948-40033704	9.38852	0.46239	0.0492506	20.3043	5e-05	0.00929091	yes
LRRC17	chr7:102453307-102715286	21.0184	0.980973	0.0466721	21.4261	5e-05	0.00929091	yes
PTGS1	chr9:125132823-125157982	120.065	5.4498	0.0453904	22.0311	5e-05	0.00929091	yes
ENPP1	chr6:132129155-132216295	68.667	3.09598	0.0450869	22.1794	5e-05	0.00929091	yes
TMTC1	chr12:29653772-29937692	6.16236	0.12271	0.0199128	50.2189	0.0001	0.0162591	yes
IGF2,INS,INS-IGF2	chr11:2150341-2182571	4.14699	0.0738676	0.0178123	56.1409	5e-05	0.00929091	yes
IL33	chr9:6215580-6257983	57.6394	0.991793	0.0172069	58.1164	5e-05	0.00929091	yes
IL1RN	chr2:113864790-113891593	13.39	0.229961	0.0171741	58.2273	0.0004	0.0493379	yes

## Sheet: > 2 fold 
Gene symbol	location	XX_FPKM	XO_FPKM	Fold change in 45,XO	Fold change in 46,XX	P value	q value	Significant Y/N
TRIB3	chr20:361260-378225	4.59816	22.3605	4.86292	0.205638	0.0001	0.0162591	yes
IL8	chr4:74606222-74609433	51.4006	213.478	4.15322	0.240777	5e-05	0.00929091	yes
CNN1	chr19:11649531-11661140	17.6339	71.3277	4.04492	0.247224	5e-05	0.00929091	yes
UNC5B	chr10:72972326-73062621	6.19512	24.364	3.93277	0.254274	5e-05	0.00929091	yes
PSAT1	chr9:80912058-80945010	24.3047	94.953	3.90678	0.255966	5e-05	0.00929091	yes
EFNB2	chr13:107142078-107187462	8.04851	31.402	3.90159	0.256306	0.0002	0.0277825	yes
LMCD1	chr3:7994491-8653610	17.6166	65.9694	3.74473	0.267042	0.00015	0.0228319	yes
EDIL3	chr5:83236268-83786583	20.3274	75.0823	3.69365	0.270735	5e-05	0.00929091	yes
POSTN	chr13:38136719-38172981	78.3418	273.13	3.48639	0.28683	0.00035	0.0439281	yes
NDRG4	chr16:58496749-58547532	1.02335	3.51612	3.43589	0.291045	0.0003	0.0386703	yes
PEG10	chr7:94285636-94299007	9.49738	32.31	3.40199	0.293946	5e-05	0.00929091	yes
SPON2	chr4:1160719-1202750	20.181	66.5457	3.29744	0.303265	5e-05	0.00929091	yes
C1R,C1RL	chr12:7187512-7275097	43.3324	141.703	3.27014	0.305797	0.0001	0.0162591	yes
CPXM2	chr10:125465722-125699783	7.05202	22.7426	3.22498	0.31008	0.0003	0.0386703	yes
MEDAG	chr13:31443239-31551760	91.889	31.0094	0.337466	2.96326	0.00015	0.0228319	yes
LRRC15	chr3:194075975-194090472	54.0731	17.7337	0.327958	3.04917	0.00025	0.0337453	yes
ECM1	chr1:150480537-150486265	90.7852	28.9145	0.318494	3.13978	0.0001	0.0162591	yes
GNG11	chr7:93551010-93555831	120.839	37.0773	0.306832	3.25911	0.00035	0.0439281	yes
TBC1D2	chr9:100961310-101018856	41.8314	12.5108	0.299077	3.34362	0.00025	0.0337453	yes
CD9	chr12:6308880-6347425	117.152	32.3761	0.27636	3.61847	5e-05	0.00929091	yes
LYPD1	chr2:133174146-133429152	34.2748	9.40651	0.274444	3.64373	0.00035	0.0439281	yes
LEPREL1	chr3:189674514-189862635	59.1482	16.1619	0.273244	3.65973	0.0003	0.0386703	yes
MOXD1	chr6:132617193-132722684	72.9309	18.5216	0.253961	3.93761	5e-05	0.00929091	yes
GPR56	chr16:57644563-57698944	5.41324	1.34077	0.247683	4.03741	0.0002	0.0277825	yes
SERPINB10,SERPINB2	chr18:61538925-61609601	160.974	38.7034	0.240433	4.15917	5e-05	0.00929091	yes
OAF	chr11:120081474-120101041	61.9371	14.5789	0.235382	4.24841	5e-05	0.00929091	yes
CTSC	chr11:88026759-88070955	79.4288	18.2561	0.229842	4.35081	0.00025	0.0337453	yes
SNHG5,SNORD50A,SNORD50B	chr6:86370709-86388451	308.543	66.8161	0.216554	4.61779	0.0001	0.0162591	yes
TBX2	chr17:58754813-59488916	30.5417	6.53857	0.214087	4.67101	5e-05	0.00929091	yes
MYO1D	chr17:30819539-31205655	31.7697	6.63624	0.208886	4.7873	5e-05	0.00929091	yes
SFRP1	chr8:41119480-41167016	222.85	46.1279	0.206991	4.83113	5e-05	0.00929091	yes
RASD2	chr22:35936914-35950048	41.4591	8.03914	0.193905	5.15716	5e-05	0.00929091	yes
