# Supplementary material for: Human 45,X Fibroblast Transcriptome Reveals Distinct Differentially Expressed Genes Including Long Noncoding RNAs Potentially Associated with the Pathophysiology of Turner Syndrome
Source: PLoS One. 2014 Jun 16;9(6):e100076. doi: 10.1371/journal.pone.0100076 (PMC4059722; doi:10.1371/journal.pone.0100076)
Supplement: Table S2 — List of genes expressed either in 45,X or 46,XX fibroblast cells. (XLSX) [file pone.0100076.s002.xlsx]

## Sheet: Genes 
Gene symbol	location	XX_FPKM	XO_FPKM	Fold change in 45,XO	Fold change in 46,XX	P value	q value	Significant Y/N
LAMTOR5-AS1	chr1:110905469-110974982	0.685791	0	0	#DIV/0!	0.0001	0.0162591	yes
ZRANB2-AS2	chr1:71547006-72748417	0.659898	0	0	#DIV/0!	5e-05	0.00929091	yes
ACTBP12	chr1:92683496-92711370	1.51359	0	0	#DIV/0!	0.0002	0.0277825	yes
RP11-215N21.1	chr10:109517590-109871360	0.783563	0	0	#DIV/0!	0.00015	0.0228319	yes
-	chr10:110154462-110209864	1.55525	0	0	#DIV/0!	0.0002	0.0277825	yes
GRIA4	chr11:105480720-105852819	0.771029	0	0	#DIV/0!	0.0001	0.0162591	yes
PKNOX2	chr11:125034582-125303285	0.791912	0	0	#DIV/0!	5e-05	0.00929091	yes
TSGA10IP	chr11:65712915-65727434	0.981688	0	0	#DIV/0!	5e-05	0.00929091	yes
SOX5	chr12:23682439-24103966	1.50834	0	0	#DIV/0!	5e-05	0.00929091	yes
-	chr16:31934035-31935040	1.65597	0	0	#DIV/0!	0.0002	0.0277825	yes
PIK3R6	chr17:8706040-8770994	1.31255	0	0	#DIV/0!	5e-05	0.00929091	yes
KYNU	chr2:143635066-143799890	0.797663	0	0	#DIV/0!	5e-05	0.00929091	yes
VIT	chr2:36923832-37041935	1.47035	0	0	#DIV/0!	5e-05	0.00929091	yes
TLX2	chr2:74740589-74744769	0.97436	0	0	#DIV/0!	5e-05	0.00929091	yes
MIR663A,RP3-410C9.1	chr20:26167555-26232162	716.451	0	0	#DIV/0!	5e-05	0.00929091	yes
RSPO4	chr20:939094-982907	1.74704	0	0	#DIV/0!	5e-05	0.00929091	yes
AP000688.8	chr21:37377635-37379899	1.85412	0	0	#DIV/0!	0.0002	0.0277825	yes
GSTT1	chr22:24376132-24384680	3.81529	0	0	#DIV/0!	5e-05	0.00929091	yes
CSF2RB	chr22:37309669-37336491	2.11458	0	0	#DIV/0!	5e-05	0.00929091	yes
ZIC4	chr3:147103832-147228080	0.630363	0	0	#DIV/0!	5e-05	0.00929091	yes
-	chr3:67224541-67227683	1.34521	0	0	#DIV/0!	0.0002	0.0277825	yes
ROBO2	chr3:75955845-77699115	0.920045	0	0	#DIV/0!	5e-05	0.00929091	yes
GABRB1	chr4:46920916-47428461	1.89553	0	0	#DIV/0!	5e-05	0.00929091	yes
KCNN2	chr5:113696641-114004107	0.770254	0	0	#DIV/0!	5e-05	0.00929091	yes
COL22A1	chr8:139600477-139926249	6.84099	0	0	#DIV/0!	5e-05	0.00929091	yes
TLR4	chr9:120466581-120479671	1.5504	0	0	#DIV/0!	5e-05	0.00929091	yes
XIST	chrX:73040485-73072588	20.9437	0	0	#DIV/0!	5e-05	0.00929091	yes
MPPED2	chr11:30406039-30652055	0	0.844642	#DIV/0!	0	5e-05	0.00929091	yes
BST2	chr19:17513747-17516457	0	1.27837	#DIV/0!	0	0.0001	0.0162591	yes
SP9	chr2:175199673-175203220	0	1.35295	#DIV/0!	0	5e-05	0.00929091	yes
TMEM71	chr8:133697252-133772958	0	0.596889	#DIV/0!	0	5e-05	0.00929091	yes

## Sheet: Functional enrichment 
Functional enrichment analysis with High stringency option.
Annotation Cluster 1	Enrichment Score: 1.8805765068991736
Category	Term	Count	%	PValue	Genes
GOTERM_BP_FAT	GO:0045664~regulation of neuron differentiation	3	13.0435	0.00808007	SOX5, ROBO2, TLX2
GOTERM_BP_FAT	GO:0050767~regulation of neurogenesis	3	13.0435	0.0123631	SOX5, ROBO2, TLX2
GOTERM_BP_FAT	GO:0051960~regulation of nervous system development	3	13.0435	0.016301	SOX5, ROBO2, TLX2
GOTERM_BP_FAT	GO:0060284~regulation of cell development	3	13.0435	0.0184475	SOX5, ROBO2, TLX2
Annotation Cluster 2	Enrichment Score: 1.1319212849828972
Category	Term	Count	%	PValue	Genes
SP_PIR_KEYWORDS	ionic channel	3	13.0435	0.0425581	GABRB1, KCNN2, GRIA4
GOTERM_MF_FAT	GO:0022836~gated channel activity	3	13.0435	0.0428015	GABRB1, KCNN2, GRIA4
GOTERM_MF_FAT	GO:0005216~ion channel activity	3	13.0435	0.0633877	GABRB1, KCNN2, GRIA4
GOTERM_MF_FAT	GO:0022838~substrate specific channel activity	3	13.0435	0.0669034	GABRB1, KCNN2, GRIA4
GOTERM_MF_FAT	GO:0015267~channel activity	3	13.0435	0.0710889	GABRB1, KCNN2, GRIA4
GOTERM_MF_FAT	GO:0022803~passive transmembrane transporter activity	3	13.0435	0.0713913	GABRB1, KCNN2, GRIA4
SP_PIR_KEYWORDS	ion transport	3	13.0435	0.12009	GABRB1, KCNN2, GRIA4
GOTERM_BP_FAT	GO:0006811~ion transport	3	13.0435	0.186974	GABRB1, KCNN2, GRIA4
Annotation Cluster 3	Enrichment Score: 1.0927723292951024
Category	Term	Count	%	PValue	Genes
GOTERM_CC_FAT	GO:0005887~integral to plasma membrane	5	21.7391	0.0348482	BST2, GABRB1, CSF2RB, TLR4, GRIA4
GOTERM_CC_FAT	GO:0031226~intrinsic to plasma membrane	5	21.7391	0.0374634	BST2, GABRB1, CSF2RB, TLR4, GRIA4
UP_SEQ_FEATURE	topological domain:Extracellular	7	30.4348	0.0540737	BST2, GABRB1, CSF2RB, ROBO2, TLR4, GRIA4, SP9
GOTERM_CC_FAT	GO:0044459~plasma membrane part	6	26.087	0.0776944	BST2, GABRB1, CSF2RB, ROBO2, TLR4, GRIA4
UP_SEQ_FEATURE	topological domain:Cytoplasmic	7	30.4348	0.126183	BST2, GABRB1, CSF2RB, ROBO2, TLR4, GRIA4, SP9
GOTERM_CC_FAT	GO:0005886~plasma membrane	6	26.087	0.401053	BST2, GABRB1, CSF2RB, ROBO2, TLR4, GRIA4
Annotation Cluster 4	Enrichment Score: 0.759551920339083
Category	Term	Count	%	PValue	Genes
UP_SEQ_FEATURE	transmembrane region	9	39.1304	0.115792	BST2, GABRB1, KCNN2, TMEM71, CSF2RB, ROBO2, TLR4, GRIA4, SP9
SP_PIR_KEYWORDS	transmembrane	9	39.1304	0.119186	BST2, GABRB1, KCNN2, TMEM71, CSF2RB, ROBO2, TLR4, GRIA4, SP9
GOTERM_CC_FAT	GO:0016021~integral to membrane	9	39.1304	0.1779	BST2, GABRB1, KCNN2, TMEM71, CSF2RB, ROBO2, TLR4, GRIA4, SP9
GOTERM_CC_FAT	GO:0031224~intrinsic to membrane	9	39.1304	0.209255	BST2, GABRB1, KCNN2, TMEM71, CSF2RB, ROBO2, TLR4, GRIA4, SP9
SP_PIR_KEYWORDS	membrane	9	39.1304	0.310087	BST2, GABRB1, KCNN2, TMEM71, CSF2RB, ROBO2, TLR4, GRIA4, SP9
Annotation Cluster 5	Enrichment Score: 0.3342091069056727
Category	Term	Count	%	PValue	Genes
GOTERM_MF_FAT	GO:0003700~transcription factor activity	3	13.0435	0.283702	PKNOX2, SOX5, TLX2
GOTERM_MF_FAT	GO:0030528~transcription regulator activity	3	13.0435	0.497402	PKNOX2, SOX5, TLX2
GOTERM_BP_FAT	GO:0006355~regulation of transcription, DNA-dependent	3	13.0435	0.564772	PKNOX2, SOX5, TLX2
GOTERM_BP_FAT	GO:0051252~regulation of RNA metabolic process	3	13.0435	0.577725	PKNOX2, SOX5, TLX2
Annotation Cluster 6	Enrichment Score: 0.3022525444576241
Category	Term	Count	%	PValue	Genes
SP_PIR_KEYWORDS	dna-binding	4	17.3913	0.306625	PKNOX2, ZIC4, SOX5, TLX2
GOTERM_MF_FAT	GO:0003677~DNA binding	4	17.3913	0.472615	PKNOX2, ZIC4, SOX5, TLX2
SP_PIR_KEYWORDS	nucleus	4	17.3913	0.855319	PKNOX2, ZIC4, SOX5, TLX2

## Sheet: GO analysis 
Gene ontology terms assosiated with set of genes (Either in 45,XO or 46,XX cells ) (P < 0.05)
Category	Term	Count	%	PValue	Genes
GOTERM_BP_FAT	GO:0045664~regulation of neuron differentiation	3	13.0435	0.00808007	SOX5, ROBO2, TLX2
GOTERM_BP_FAT	GO:0050767~regulation of neurogenesis	3	13.0435	0.0123631	SOX5, ROBO2, TLX2
GOTERM_BP_FAT	GO:0051960~regulation of nervous system development	3	13.0435	0.016301	SOX5, ROBO2, TLX2
GOTERM_BP_FAT	GO:0060284~regulation of cell development	3	13.0435	0.0184475	SOX5, ROBO2, TLX2
GOTERM_BP_FAT	GO:0010647~positive regulation of cell communication	3	13.0435	0.0442531	BST2, TLR4, GRIA4
