# Supplementary material for: Human 45,X Fibroblast Transcriptome Reveals Distinct Differentially Expressed Genes Including Long Noncoding RNAs Potentially Associated with the Pathophysiology of Turner Syndrome
Source: PLoS One. 2014 Jun 16;9(6):e100076. doi: 10.1371/journal.pone.0100076 (PMC4059722; doi:10.1371/journal.pone.0100076)
Supplement: Table S3 — DAVID analysis for the genes with >5 fold increased expression in either 45,X or 46,XX cells. (XLSX) [file pone.0100076.s003.xlsx]

## Sheet: Functional enrichment 
Functional enrichment analysis with High stringency option.
Annotation Cluster 1	Enrichment Score: 2.4551785576532805
Category	Term	Count	%	PValue	Genes
INTERPRO	IPR000742:EGF-like, type 3	4	16.6667	0.00231937	THBD, PTGS1, FBN2, PLAU
SP_PIR_KEYWORDS	egf-like domain	4	16.6667	0.00250431	THBD, PTGS1, FBN2, PLAU
INTERPRO	IPR006210:EGF-like	4	16.6667	0.00256482	THBD, PTGS1, FBN2, PLAU
SMART	SM00181:EGF	4	16.6667	0.00483884	THBD, PTGS1, FBN2, PLAU
INTERPRO	IPR013032:EGF-like region, conserved site	4	16.6667	0.0073494	THBD, PTGS1, FBN2, PLAU
Annotation Cluster 2	Enrichment Score: 1.5434694250387477
Category	Term	Count	%	PValue	Genes
GOTERM_BP_FAT	GO:0001503~ossification	3	12.5	0.0148105	BMP2, INS-IGF2, INS, STC1, IGF2
GOTERM_BP_FAT	GO:0060348~bone development	3	12.5	0.0168203	BMP2, INS-IGF2, INS, STC1, IGF2
GOTERM_BP_FAT	GO:0001501~skeletal system development	3	12.5	0.0940135	BMP2, INS-IGF2, INS, STC1, IGF2
Annotation Cluster 3	Enrichment Score: 1.2234147824433064
Category	Term	Count	%	PValue	Genes
GOTERM_BP_FAT	GO:0001558~regulation of cell growth	3	12.5	0.0391613	ENPP1, INS-IGF2, INS, CRYAB, IGF2
GOTERM_BP_FAT	GO:0008361~regulation of cell size	3	12.5	0.043657	ENPP1, INS-IGF2, INS, CRYAB, IGF2
GOTERM_BP_FAT	GO:0032535~regulation of cellular component size	3	12.5	0.071025	ENPP1, INS-IGF2, INS, CRYAB, IGF2
GOTERM_BP_FAT	GO:0040008~regulation of growth	3	12.5	0.105201	ENPP1, INS-IGF2, INS, CRYAB, IGF2
Annotation Cluster 4	Enrichment Score: 0.864135300748659
Category	Term	Count	%	PValue	Genes
GOTERM_MF_FAT	GO:0046872~metal ion binding	11	45.8333	0.128756	NPTX1, THBD, EPDR1, ENPP1, PTGS1, MME, CYGB, XAF1, FBN2, MFAP4, GALNT14
GOTERM_MF_FAT	GO:0043169~cation binding	11	45.8333	0.135463	NPTX1, THBD, EPDR1, ENPP1, PTGS1, MME, CYGB, XAF1, FBN2, MFAP4, GALNT14
GOTERM_MF_FAT	GO:0043167~ion binding	11	45.8333	0.146557	NPTX1, THBD, EPDR1, ENPP1, PTGS1, MME, CYGB, XAF1, FBN2, MFAP4, GALNT14
Annotation Cluster 5	Enrichment Score: 0.8587814763095172
Category	Term	Count	%	PValue	Genes
GOTERM_BP_FAT	GO:0000165~MAPKKK cascade	3	12.5	0.0355625	DUSP4, INS-IGF2, INS, CRYAB, IGF2
GOTERM_BP_FAT	GO:0007243~protein kinase cascade	3	12.5	0.120484	DUSP4, INS-IGF2, INS, CRYAB, IGF2
GOTERM_BP_FAT	GO:0007242~intracellular signaling cascade	3	12.5	0.619061	DUSP4, INS-IGF2, INS, CRYAB, IGF2
Annotation Cluster 6	Enrichment Score: 0.80901742332433
Category	Term	Count	%	PValue	Genes
GOTERM_BP_FAT	GO:0001932~regulation of protein amino acid phosphorylation	3	12.5	0.0317651	BMP2, ENPP1, INS-IGF2, INS, IGF2
GOTERM_BP_FAT	GO:0031399~regulation of protein modification process	3	12.5	0.0822592	BMP2, ENPP1, INS-IGF2, INS, IGF2
GOTERM_BP_FAT	GO:0042325~regulation of phosphorylation	3	12.5	0.174488	BMP2, ENPP1, INS-IGF2, INS, IGF2
GOTERM_BP_FAT	GO:0032268~regulation of cellular protein metabolic process	3	12.5	0.179171	BMP2, ENPP1, INS-IGF2, INS, IGF2
GOTERM_BP_FAT	GO:0051174~regulation of phosphorus metabolic process	3	12.5	0.185645	BMP2, ENPP1, INS-IGF2, INS, IGF2
GOTERM_BP_FAT	GO:0019220~regulation of phosphate metabolic process	3	12.5	0.185645	BMP2, ENPP1, INS-IGF2, INS, IGF2
GOTERM_BP_FAT	GO:0031327~negative regulation of cellular biosynthetic process	3	12.5	0.231245	BMP2, ENPP1, INS-IGF2, INS, IGF2
GOTERM_BP_FAT	GO:0009890~negative regulation of biosynthetic process	3	12.5	0.238546	BMP2, ENPP1, INS-IGF2, INS, IGF2
GOTERM_BP_FAT	GO:0010605~negative regulation of macromolecule metabolic process	3	12.5	0.337028	BMP2, ENPP1, INS-IGF2, INS, IGF2
Annotation Cluster 7	Enrichment Score: 0.7078492513572245
Category	Term	Count	%	PValue	Genes
GOTERM_MF_FAT	GO:0042803~protein homodimerization activity	3	12.5	0.108842	BMP2, ENPP1, PGF
GOTERM_MF_FAT	GO:0046983~protein dimerization activity	3	12.5	0.233524	BMP2, ENPP1, PGF
GOTERM_MF_FAT	GO:0042802~identical protein binding	3	12.5	0.296022	BMP2, ENPP1, PGF
Annotation Cluster 8	Enrichment Score: 0.18934343951284424
Category	Term	Count	%	PValue	Genes
GOTERM_BP_FAT	GO:0006355~regulation of transcription, DNA-dependent	4	16.6667	0.564817	ERG, BMP2, INS-IGF2, INS, IGF2, MKX
GOTERM_BP_FAT	GO:0051252~regulation of RNA metabolic process	4	16.6667	0.580929	ERG, BMP2, INS-IGF2, INS, IGF2, MKX
GOTERM_BP_FAT	GO:0045449~regulation of transcription	4	16.6667	0.824022	ERG, BMP2, INS-IGF2, INS, IGF2, MKX
Annotation Cluster 9	Enrichment Score: 0.07999174518884614
Category	Term	Count	%	PValue	Genes
UP_SEQ_FEATURE	topological domain:Cytoplasmic	5	20.8333	0.598292	THBD, ENPP1, MME, GPR141, GALNT14
UP_SEQ_FEATURE	topological domain:Extracellular	4	16.6667	0.654914	THBD, ENPP1, MME, GPR141
UP_SEQ_FEATURE	transmembrane region	5	20.8333	0.878704	THBD, ENPP1, MME, GPR141, GALNT14
SP_PIR_KEYWORDS	transmembrane	5	20.8333	0.882057	THBD, ENPP1, MME, GPR141, GALNT14
SP_PIR_KEYWORDS	membrane	6	25	0.912258	THBD, ENPP1, PTGS1, MME, GPR141, GALNT14
GOTERM_CC_FAT	GO:0016021~integral to membrane	5	20.8333	0.996539	THBD, ENPP1, MME, GPR141, GALNT14
GOTERM_CC_FAT	GO:0031224~intrinsic to membrane	5	20.8333	0.997719	THBD, ENPP1, MME, GPR141, GALNT14
Annotation Cluster 10	Enrichment Score: 0.06606772096987201
Category	Term	Count	%	PValue	Genes
GOTERM_CC_FAT	GO:0070013~intracellular organelle lumen	3	12.5	0.849997	DUSP4, INS-IGF2, INS, IGF2, MKX
GOTERM_CC_FAT	GO:0043233~organelle lumen	3	12.5	0.859434	DUSP4, INS-IGF2, INS, IGF2, MKX
GOTERM_CC_FAT	GO:0031974~membrane-enclosed lumen	3	12.5	0.867295	DUSP4, INS-IGF2, INS, IGF2, MKX

## Sheet: GO analysis
Gene ontology terms assosiated with set of genes (> 5 fold ) (P < 0.05)
Category	Term	Count	%	PValue	Genes
GOTERM_BP_FAT	GO:0009725~response to hormone stimulus	7	15.9091	0.000436584	KRT19, ENPP1, PGF, INS-IGF2, INS, CRYAB, PTGS1, IL1RN, IGF2
GOTERM_BP_FAT	GO:0010033~response to organic substance	9	20.4545	0.000609191	DUSP4, KRT19, THBD, ENPP1, PGF, INS-IGF2, INS, CRYAB, PTGS1, IL1RN, IGF2
GOTERM_BP_FAT	GO:0009719~response to endogenous stimulus	7	15.9091	0.000734147	KRT19, ENPP1, PGF, INS-IGF2, INS, CRYAB, PTGS1, IL1RN, IGF2
GOTERM_BP_FAT	GO:0009611~response to wounding	7	15.9091	0.00290304	BMP2, THBD, INS-IGF2, INS, IL1RN, IGF2, CXCL6, TFPI2, PLAU
GOTERM_BP_FAT	GO:0007267~cell-cell signaling	7	15.9091	0.00533563	NPTX1, BMP2, PGF, INS-IGF2, INS, MME, STC1, IGF2, CXCL6
GOTERM_BP_FAT	GO:0051051~negative regulation of transport	4	9.09091	0.00589414	ENPP1, INS-IGF2, INS, CRYAB, PTGS1, IGF2
GOTERM_BP_FAT	GO:0042060~wound healing	4	9.09091	0.0151364	THBD, INS-IGF2, INS, IGF2, TFPI2, PLAU
GOTERM_BP_FAT	GO:0048545~response to steroid hormone stimulus	4	9.09091	0.015348	KRT19, CRYAB, PTGS1, IL1RN
GOTERM_BP_FAT	GO:0031952~regulation of protein amino acid autophosphorylation	2	4.54545	0.0189933	ENPP1, INS-IGF2, INS, IGF2
GOTERM_BP_FAT	GO:0010677~negative regulation of cellular carbohydrate metabolic process	2	4.54545	0.0243551	ENPP1, INS-IGF2, INS, IGF2
GOTERM_BP_FAT	GO:0045912~negative regulation of carbohydrate metabolic process	2	4.54545	0.0243551	ENPP1, INS-IGF2, INS, IGF2
GOTERM_BP_FAT	GO:0050817~coagulation	3	6.81818	0.0315929	THBD, TFPI2, PLAU
GOTERM_BP_FAT	GO:0007596~blood coagulation	3	6.81818	0.0315929	THBD, TFPI2, PLAU
GOTERM_BP_FAT	GO:0007599~hemostasis	3	6.81818	0.0350795	THBD, TFPI2, PLAU
GOTERM_BP_FAT	GO:0007565~female pregnancy	3	6.81818	0.0362737	THBD, PGF, PLAU
GOTERM_BP_FAT	GO:0032885~regulation of polysaccharide biosynthetic process	2	4.54545	0.0376354	ENPP1, INS-IGF2, INS, IGF2
GOTERM_BP_FAT	GO:0005979~regulation of glycogen biosynthetic process	2	4.54545	0.0376354	ENPP1, INS-IGF2, INS, IGF2
GOTERM_BP_FAT	GO:0010962~regulation of glucan biosynthetic process	2	4.54545	0.0376354	ENPP1, INS-IGF2, INS, IGF2
GOTERM_BP_FAT	GO:0001503~ossification	3	6.81818	0.0393274	BMP2, INS-IGF2, INS, STC1, IGF2
GOTERM_BP_FAT	GO:0032881~regulation of polysaccharide metabolic process	2	4.54545	0.0402702	ENPP1, INS-IGF2, INS, IGF2
GOTERM_BP_FAT	GO:0060348~bone development	3	6.81818	0.0444095	BMP2, INS-IGF2, INS, STC1, IGF2
