# Supplementary material for: Human 45,X Fibroblast Transcriptome Reveals Distinct Differentially Expressed Genes Including Long Noncoding RNAs Potentially Associated with the Pathophysiology of Turner Syndrome
Source: PLoS One. 2014 Jun 16;9(6):e100076. doi: 10.1371/journal.pone.0100076 (PMC4059722; doi:10.1371/journal.pone.0100076)
Supplement: Table S5 — Comparison between RNA sequencing data for 45,X iPSC (Ruosi Zhang et. al, 2013) and 45,X fibroblast cells (Current study). (XLSX) [file pone.0100076.s005.xlsx]

## Sheet: Sheet1
Name	Location	XO_Fibroblast_FPKM	XO_ipSCs_RPKM
ACTG2	chr2:74119440-74146992	2.79366	2.51
AJAP1	chr1:4714728-4847391	2.15727	0.6
BMP2	chr20:6748310-6760927	2.11714	1.85
CD9	chr12:6308880-6347425	32.3761	35.41
CLDN11	chr3:170136652-170578169	180.226	1.1
CNN1	chr19:11649531-11661140	71.3277	3.7
CRYAB	chr11:111779288-111797596	56.1864	0.73
CYGB	chr17:74523437-74553765	0.514064	0.49
DES	chr2:220283098-220291461	11.8938	0.79
DUSP4	chr8:29190580-29208185	2.00494	1.14
ECM1	chr1:150480537-150486265	28.9145	2.54
EDIL3	chr5:83236268-83786583	75.0823	4.25
EFNB2	chr13:107142078-107187462	31.402	10.36
ERG	chr21:39751948-40033704	0.46239	0.5
FBN2	chr5:127593600-128369335	79.388	13.83
GPR56	chr16:57644563-57698944	1.34077	0.58
IFI6	chr1:27992571-27998729	106.536	2.01
IL33	chr9:6215580-6257983	0.991793	0.15
KRT19	chr17:39679868-39686385	229.671	18.3
KRT7	chr12:52626303-52702947	107.4	1.74
LRRC15	chr3:194075975-194090472	17.7337	0.02
LRRC17	chr7:102453307-102715286	0.980973	3.08
LYPD1	chr2:133174146-133429152	9.40651	0.31
MFAP4	chr17:19240866-19290553	88.5352	0.44
MME	chr3:154741912-154901497	65.9296	5.96
MOXD1	chr6:132617193-132722684	18.5216	2.39
MX1	chr21:42792230-42831141	20.1896	3.16
NDRG4	chr16:58496749-58547532	3.51612	4.19
NTNG1	chr1:107682628-108026080	20.7921	0.03
PGF	chr14:75408536-75422487	3.17909	0.42
PLAU	chr10:75668934-75682535	7.96879	4.52
PTGS1	chr9:125132823-125157982	5.4498	0.44
RASD2	chr22:35936914-35950048	8.03914	0.42
SLC2A14	chr12:7965107-8052674	1.98183	0.57
SPON2	chr4:1160719-1202750	66.5457	0.78
STC1	chr8:23699427-23712320	10.7563	8.14
TBC1D2	chr9:100961310-101018856	12.5108	0.57
TFPI2	chr7:93220884-93540577	161.34	2.01
THBD	chr20:23026269-23030378	7.98922	0.09
