# Supplementary material for: Human 45,X Fibroblast Transcriptome Reveals Distinct Differentially Expressed Genes Including Long Noncoding RNAs Potentially Associated with the Pathophysiology of Turner Syndrome
Source: PLoS One. 2014 Jun 16;9(6):e100076. doi: 10.1371/journal.pone.0100076 (PMC4059722; doi:10.1371/journal.pone.0100076)
Supplement: Table S6 — List showing primers used for real time validation. (XLSX) [file pone.0100076.s006.xlsx]

## Sheet: Sheet1
Primer name(Forward)	Sequence	Primer name	sequence (Revere)
KRT 5 F	CCTCATACTGGGCCTTGACC	KRT 5 R	GAACCAGATGACCGACTCCA
Xist F	TTGACGATCCCTAGGTGGAG	Xist R	TGACGTGTGGTGGTTGTTTT
BMP2 F	CCCAGCGTGAAAAGAGAGAC	BMP2 R	CCATGGTCGACCTTTAGGAG
Bmper F	AAAGTGACCACCAAAGCAGG	Bper R	ACTTGAAGTTTCCATCTCCACC
STC F	TGAGGTCGTCCAGCTGCCCAATC	STC R	GGCACATGTGTCTGTCTGCAGGATG
CLD F	CTGGTGGACATCCTCATCCTG	CLD R	CCAGCAGAATGAGCAAAACAC
IGF F	CCCCTCCGACCGTGCT	IGF R	TCATATTGGAAGAACTTGCCCA
